# Supplementary material for: Circulating interleukin-6 (IL-6) levels are associated with aortic dimensions in genetic aortic conditions
Source: PLoS One. 2019 Mar 18;14(3):e0214084. doi: 10.1371/journal.pone.0214084 (PMC6422304; doi:10.1371/journal.pone.0214084)
Supplement: S1 Table — (XLS) [file pone.0214084.s001.xls]

## Sheet: rawdata
	BSI ID	TIMP1(ng/ml)	TIMP2(ng/ml)	IL6(pg/ml)	MMP9(pg/ml)	TGFb1(pg/ml)
	AG 511017 011	70.8901	105.434	0.586968
	AG 511017 012				88244.9	3180.57
	AG 511023 011	55.0697	97.305	0.926625
	AG 511023 012				46037.8	3232.24
	AG 511039 012				115717	11098.7
	AG 511039 013	100.576	74.7861	0.600395
	AG 511046 012				19212.5	7157.95
	AG 511046 013	99.4113	118.884	2.32249
	AG 511051 011	100.352	159.894	3.24477
	AG 511051 012				46627.8	8200.91
	AG 511056 011	78.4937	117.189	0.828638
	AG 511056 012				39585.1	11703.3
	AG 511071 012				33109.9	7502.34
	AG 511071 013	93.0386	141.953	0.263269
	AG 511072 011	56.5079	91.9898	0.59002
	AG 511072 012				54540.9	5302.38
	AG 511078 012				212157	38835.4
	AG 511078 013	124.73	147.282	2.21293
	AG 511097 011	120.674	115.97	0.771615
	AG 511097 012				136596	2319.52
	AG 511098 011	84.3109	140.327	3.06167
	AG 511098 012				65307.8	2206.21
	AG 511099 011	113.145	111.191	1.68359
	AG 511099 012				67550.8	22659.6
	AG 511111 011	125.081	101.635	0
	AG 511111 012				125560	29428
	AG 511120 011	81.6573	114.551	1.02508
	AG 511120 012				95083.4	4198.84
	AG 511136 011	90.6486	114.899	0.100239
	AG 511136 012				179489	17421.7
	AG 511146 011	319.946	162.205	3.97234
	AG 511146 012				99152.5	14587.1
	AG 511147 011	74.3215	83.7786	4.38797
	AG 511147 012				63100.2	3123.71
	AG 511152 011	88.0801	82.9921	3.87961
	AG 511152 012				91364.5	8259.27
	AG 511165 013	138.293	148.274	15.7643
	AG 511165 014				46149.4	7526.03
	AG 511193 014	75.3676	73.8962	0.51087
	AG 511193 015				22086.4	8561.92
	AG 511202 011	191.288	112.776	4.19153
	AG 511202 012				26059.8	3175.54
	AG 511207 011	99.4158	151.365	1.09142
	AG 511207 012				132398	17069
	AG 511217 016	33.3552	128.036	0.123986	33071.3	5570.39
	AG 511232 013	60.8815	66.0431	0.151077
	AG 511232 015				61155.8	2488.27
	AG 511237 011	81.3038	108.022	0.771408
	AG 511237 012				53700.5	6650.98
	AG 511239 011	98.2773	109.013	0.94401
	AG 511239 012				88076.2	16182.1
	AG 511247 012				22363.9	2292.43
	AG 511247 013	85.8265	86.412	1.25654
	AG 511249 014	63.607	75.6908	1.77686
	AG 511249 015				81061.7	5169.68
	AG 511250 011	67.8714	120.568	0.175582
	AG 511250 012				154186	15351.8
	AG 511260 011	76.2893	129.051	0.440676
	AG 511260 012				50877.1	6855.33
	AG 511262 011	94.2787	156.947	0.636656
	AG 511262 012				115593	6851.25
	AG 511268 011	160.043	160.663	55.1666
	AG 511268 012				25602	14609.9
	AG 511288 015	88.3735	94.8611	0.717144	66034.5	4556.24
	AG 511289 011	275.649	177.382	33.5276
	AG 511289 012				52782	5710.34
	AG 511292 011	105.177	92.2663	1.45638
	AG 511292 012				65888.9	3533.28
	AG 511310 011	173.263	170.841	7.56015
	AG 511310 012				97968.5	10431.3
	AG 511316 011	183.804	156.707	2.59679
	AG 511316 012				54542.4	40353.6
	AG 511342 011	213.157	106.531	59.5727
	AG 511342 012				74356.8	13740.9
	AG 511347 011	124.061	109.456	42.3876
	AG 511347 012				198179	16027.7
	AG 511379 011	140.291	155.72	3.40563
	AG 511379 012				295834	85875.2
	AG 511411 011	103.669	142.666	1.40851
	AG 511411 012				142881	37601
	AG 511610 012				47723.8	59761
	AG 511610 013	99.2767	122.295	0.458629
	AG 511613 011	113.831	118.752	0.0918719
	AG 511613 012				79879.5	105982
	AG 511638 011	85.6295	82.8807	0.340137
	AG 511638 012				17408.2	82854.7
	AG 511664 011	74.5505	96.9531	4.90193
	AG 511664 012				35987.4	16476.7
	AG 511678 011	94.8052	106.648	1.84099
	AG 511678 012				62890.9	55857.8
	AG 511692 011	108.301	66.1329	0.744012
	AG 511692 012				44806.1	89923.8
	AG 511728 011	56.0983	99.8303	1.18289
	AG 511728 012				54161	14400.7
	AG 511734 011	108.704	89.6798	4.16306
	AG 511734 012				82280	66958.7
	AG 511742 011	75.6626	109.641	5.20019
	AG 511742 012				70016.9	26982.8
	AG 511781 011	74.5699	117.928	0
	AG 511781 012				176516	14286.5
	AG 511787 011	125.301	113.917	1.53502
	AG 511787 012				96820.9	16975.1
	AG 511840 011	99.6583	105.487	0.267258
	AG 511840 012				159081	41082.3
	AG 511861 011	72.5359	95.2077	1.62803
	AG 511861 012				28471.4	33711
	AG 511869 011	75.927	89.455	0
	AG 511869 012				201142	18619.4
	AG 511870 011	86.0881	102.785	0.944586
	AG 511870 012				144841	16727.9
	AG 511888 011	97.6947	113.927	0.385276
	AG 511888 012				21308.7	42062
	AG 511890 011	60.6908	88.7675	0.971251
	AG 511890 012				37914.5	37024.5
	AG 511894 011	83.2056	95.1211	3.117
	AG 511894 012				15269.2	40073.8
	AG 511900 011	99.4629	89.4445	4.37852
	AG 511900 012				82438.4	59617.5
	AG 511903 011	98.4777	129.933	1.09732
	AG 511903 012				23568.6	56780
	AG 511933 011	86.797	85.6163	5.17273
	AG 511933 012				55050.4	12693.7
	AG 511938 011	224.218	100.713	165.797
	AG 511938 012				86037.3	2940.17
	AG 511977 011	121.153	120.588	3.06004
	AG 511977 012				118818	45023
	AG 511988 011	106.503	122.502	1.76084
	AG 511988 012				26343	19752.2
	AG 511992 011	108.641	166.164	3.42734
	AG 511992 012				5942.37	11456.6
	AG 512019 011	174.298	60.0736	137.314
	AG 512019 012				69650.6	33481.5
	AG 512020 011	103.884	70.0727	2.39511
	AG 512020 012				67827.9	35627.4
	AG 512211 011	56.6359	155.769	0.349565
	AG 512211 012				85738.7	5257.13
	AG 512219 011	99.6392	96.9827	2.34983
	AG 512219 012				127682	15588.1
	AG 512221 011	119.337	122.104	12.9738
	AG 512221 012				37927	4795.61
	AG 512232 011	95.2458	140.236	2.357
	AG 512232 012				95853.5	10381.1
	AG 512245 011	84.6621	82.9658	5.51432
	AG 512245 012				54528.9	4514.17
	AG 512286 011	73.162	91.6606	7.37395
	AG 512286 012				36748.6	3692.04
	AG 512306 011	160.039	123.944	1.46022
	AG 512306 012				45213.7	3876.21
	AG 512533 011	71.0767	83.5952	0.606905
	AG 512533 012				46967.6	3753.21
	AG 512585 011	334.994	142.405	74.1747
	AG 512585 012				73071.4	21325.8
	AG 512590 011	259.531	74.0337	20.39
	AG 512590 012				30823.5	69310.6
	AG 512616 011	76.1797	84.9811	1.18777
	AG 512616 012				90915.8	20725.7
	AG 512619 011	111.337	95.5404	13.3937
	AG 512619 012				213728	11298
	AG 512856 011	78.5697	104.224	5.37449
	AG 512856 012				92114.7	5139.09
	AG 512883 011	153.614	122.675	2.26728
	AG 512883 012				24165.6	52727.8
	AG 512927 011	98.1522	83.8725	0.955965
	AG 512927 012				32480.8	26559.7
	AG 512928 011	86.5266	137.352	0.946567
	AG 512928 012				318824	40756.8
	AG 512932 011	79.1112	140.554	3.77882
	AG 512932 012				84190.2	11684.1
	AG 512940 011	128.408	140.881	1.55966
	AG 512940 012				137807	23171.9
	AG 512944 011	111.999	125.593	2.56057
	AG 512944 012				74670.5	27244.9
	AG 512947 011	62.7405	140.515	0.138953
	AG 512947 012				26827.3	6475.43
	AG 512948 011	127.397	140.923	1.14782
	AG 512948 012				61591.1	29204.9
	AG 512949 011	133.29	207.782	8.22542
	AG 512949 012				37405.2	7184.02
	AG 512958 011	192.237	197.447	74.6235
	AG 512958 012				111080	13669.6
	AG 512967 011	69.4979	206.396	0.192104
	AG 512967 012				47613.8	26404.2
	AG 513047 011	59.2592	114.08	20.3843
	AG 513047 012				35178.3	8534.79
	AG 513270 011	100.181	133.598	3.82184
	AG 513270 012				18701.5	16725.4
	AG 513278 011	100.641	101.738	2.19094
	AG 513278 012				34099.2	15280.4
	AG 513279 011	86.2786	85.305	2.2542
	AG 513279 012				68650.3	11956.4
	AG 513280 011	106.546	84.942	2.94449
	AG 513280 012				24255.1	39917.3
	AG 513282 011	106.299	84.3299	0.714591
	AG 513282 012				38401.5	28117.1
	AG 513288 011	157.704	82.5565	19.7483
	AG 513288 012				32617.8	24102.3
	AG 513294 011	89.2841	79.6435	1.15412
	AG 513294 012				36174.8	21753.1
	AG 513297 011	165.515	124.94	28.4474
	AG 513297 012				145828	21415.6
	AG 513303 011	162.874	96.177	8.74439
	AG 513303 012				66890.3	16481.8
	AG 513307 011	72.7181	44.2838	3.40461
	AG 513307 012				22421.8	4877
	AG 513317 011	129.633	87.0202	2.3086
	AG 513317 012				34831.2	63242.5
	AG 513318 011	121.443	76.4151	2.62945
	AG 513318 012				46133.2	68546.4
	AG 513322 011	200.252	47.5413	15.1058
	AG 513322 012				164688	81084.4
	AG 513323 011	127.48	97.3153	1.34119
	AG 513323 012				36274.3	50201
	AG 513325 011	155.653	178.639	5.65308
	AG 513325 012				18618.6	11310.8
	AG 513330 011	145.129	129.306	40.466
	AG 513330 012				87797.1	14049.4
	AG 513332 011	89.7818	87.3258	5.18951
	AG 513332 012				29279.5	20013.1
	AG 513339 011	83.0999	85.7957	3.64139
	AG 513339 012				108566	21217.1
	AG 513342 011	100.269	85.7772	2.43426
	AG 513342 012				39312.9	29088.7
	AG 513344 011	78.1697	69.9905	2.40239
	AG 513344 012				38207.7	15895.1
	AG 513345 011	94.8814	89.1868	0.917387
	AG 513345 012				47512.6	6518.3
	AG 513350 011	84.1509	74.581	0.289432
	AG 513350 012				110475	32193.7
	AG 513351 011	112.753	135.803	0.146306
	AG 513351 012				135795	23526.7
	AG 513352 011	104.686	153.942	8.61503
	AG 513352 012				172302	43887.2
	AG 513406 011	57.9574	123.813	0.0974997
	AG 513406 012				47507.4	20649.5
	AG 513408 011	80.9954	112.378	9.03761
	AG 513408 012				120209	34926.3
	AG 513415 012				108759	39841.7
	AG 513415 013	104.971	77.1771	0.0556432
	AG 513418 011	86.4123	107.13	1.25691
	AG 513418 012				44991.7	34852
	AG 513421 012				115386	46566.4
	AG 513421 013	80.9596	78.0028	0
	AG 513423 011	94.6231	107.832	2.43755
	AG 513423 012				68560.8	17416
	AG 513425 011	97.2361	107.196	1.81983
	AG 513425 012				25645.6	22401.3
	AG 513429 011	86.6611	91.3098	1.62452
	AG 513429 012				142321	10881.8
	AG 513431 011	94.8534	92.8255	5.01937
	AG 513431 012				127948	16758.1
	AG 513432 012				99580.9	71288.1
	AG 513432 013	157.32	85.3232	2.45481
	AG 513433 011	68.1176	105.276	1.08666
	AG 513433 012				91326.7	13805
	AG 513439 012				63618	39679.6
	AG 513439 013	68.2811	89.6411	0.901417
	AG 513441 012	115.414	100.246	4.71199	14825.6	33556.8
	AG 513445 012				13194.7	41790.5
	AG 513445 013	84.3993	99.7983	0.624298
	AG 513447 012				21101.5	49580.1
	AG 513447 013	88.8004	61.6327	0.233763
	AG 513541 011	100.458	171.745	0.191358
	AG 513541 012				181710	9693.18
	AG 513546 011	105.096	88.4502	2.09302
	AG 513546 012				80052.1	14495.4
	AG 513547 011	119.983	116.206	2.32007
	AG 513547 012				78873.7	35663.4
	AG 513550 011	93.4195	78.1703	1.3525
	AG 513550 012				57367.1	44409.4
	AG 513552 011	136.637	88.9545	5.82426
	AG 513552 012				97679	33260.4
	AG 513553 011	102.368	152.338	1.10247
	AG 513553 012				25355.5	22927.5
	AG 513554 011	69.2832	95.6679	0.883895
	AG 513554 012				104752	7305.15
	AG 513560 011	86.6887	72.8182	1.59456
	AG 513560 012				81432.4	33958.7
	AG 513561 011	70.056	98.2524	1.63773
	AG 513561 012				72639.8	53958.7
	AG 513563 011	59.2113	94.4457	0
	AG 513563 012				37229.2	3348.87
	AG 513565 011	90.7366	97.4933	0.892022
	AG 513565 012				75253.3	41389
	AG 513566 011	97.3235	99.606	3.13367
	AG 513566 012				89277.2	35350.8
	AG 513574 011	100.353	100.001	2.53818
	AG 513574 012				53046.6	26314.2
	AG 513575 011	115.525	190.271	1.98463
	AG 513575 012				59488.5	37416.6
	AG 513577 011	75.1888	98.4992	0.287461
	AG 513577 012				56539.7	38239.7
	AG 513580 011	90.683	97.2675	1.05904
	AG 513580 012				118566	51804.2
	AG 513581 011	149.312	147.292	19.7001
	AG 513581 012				74750.6	38499.8
	AG 513589 011	115.088	131.832	0.960397
	AG 513589 012				84790.1	23257.1
	AG 513595 011	77.8793	114.732	0
	AG 513595 012				142493	15133.4
	AG 513598 011	163.125	95.8147	0
	AG 513598 012				97999.3	46891.3
	AG 513606 011	91.0314	74.7052	0	15407.9	43527.9
	AG 513609 011	77.7559	132.489	0
	AG 513609 012				50483.5	32078.8
	AG 513610 011	66.1361	93.4694	0
	AG 513610 012				30345.7	48531
	AG 513612 011	90.7542	118.704	0
	AG 513612 012				59246.3	68242.2
	AG 513620 011	84.254	71.3935	0.914121
	AG 513620 012				61300.4	41543.9
	AG 513623 011	96.5894	72.8037	0.267822
	AG 513623 012				90313.9	13988
	AG 513625 011	71.234	77.693	0.653514
	AG 513625 012				36264.6	7271.79
	AG 513630 011	262.64	81.8475	331.217
	AG 513630 012				81344.4	48764.7
	AG 513650 012	239.858	100.525	21.0572	154695	29808.6
	AG 513657 011	70.6197	90.1515	0
	AG 513657 012				17474.9	25385.8
	AG 513659 011	73.7521	77.6677	11.5645
	AG 513659 012				11272.8	43173.1
	AG 513661 011	232.019	85.8762	0
	AG 513661 012				44335.4	143835
	AG 513664 011	76.5051	161.554	1.10399
	AG 513664 012				30855.8	7354.85
	AG 513665 011	49.7785	84.1379	4.57207
	AG 513665 012				50339.4	5817.47
	AG 513668 011	85.9481	107.364	3.29951
	AG 513668 012				50497	14046.8
	AG 513670 011	112.632	96.9063	3.031
	AG 513670 012				34807.5	50194.2
	AG 513731 011	155.443	98.5841	3.41946
	AG 513731 012				146673	37945.3
	AG 513736 011	90.1776	132.006	0.670647
	AG 513736 012				117952	13626.1
	AG 513773 011	108.851	125.97	0.730627
	AG 513773 012				194478	34288.4
	AG 513783 011	111.459	158.872	0.837172
	AG 513783 012				231593	28797.6
	AG 513839 011	154.322	152.817	2.33331
	AG 513839 012				110337	23275.4
	AG 513840 011	142.138	125.213	0.953639
	AG 513840 012				55694.4	86986.7
	AG 513843 011	103.875	133.129	1.99251
	AG 513843 012				33346.4	11426.1
	AG 513844 011	106.742	154.494	1.56996
	AG 513844 012				56468.1	16393.3
	AG 513871 011	94.2987	100.637	1.1214
	AG 513871 012				180989	35113
	AG 513978 011	70.5841	74.0127	0
	AG 513978 012				42326.4	4757.32
	AG 513993 011	89.1685	91.0458	0.29921
	AG 513993 012				45339.8	5328.47
	AG 513994 011	93.7387	105.316	1.94416
	AG 513994 012				47900	7608.78
	AG 514294 013	142.955	114.925	1.29476	18929.6	9142.89
	AG 514411 011	89.822	113.976	9.16789
	AG 514411 012				137889	28609.2
	AG 514414 011	88.2259	118.635	0.619513
	AG 514414 012				143772	21193.5
	AG 514563 011	84.3176	98.138	3.99777
	AG 514563 012				63560.5	13933.7
	AG 514564 011	81.4679	58.0613	3.69525
	AG 514564 012				60824.1	15759.9
	AG 514696 011	105.524	107.832	0.785335
	AG 514696 012				46783.7	63302
	AG 514710 011	142.151	152.08	1.63619
	AG 514710 012				138694	39023.3
	AG 514766 011	79.3691	104.465	1.18445
	AG 514766 012				150752	10753.2
	AG 514845 011	138.043	192.853	0.32447
	AG 514845 012				138197	51470.1
	AG 514878 011	122.457	145.974	4.99671
	AG 514878 012				95389.5	44038.6
	AG 514890 011	234.198	138.022	41.6836
	AG 514890 012				20255.7	21521.4
	AG 514903 011	109.699	137.776	0.726674
	AG 514903 012				257893	38042.7
	AG 515111 012				20067.8	57239.5
	AG 515111 013	79.2636	100.679	0
	AG 515123 011	118.249	107.843	2.08299
	AG 515123 012				34133.3	45129.5
	AG 515177 011	114.374	110.336	0
	AG 515177 012				57282.4	22823.4
	AG 515298 011	100.439	84.3998	0.182587
	AG 515298 012				62866.2	101336
	AG 515301 011	125.986	122.291	1.83823
	AG 515301 012				24424.4	39127.9
	AG 515302 011	106.144	82.8893	2.30776
	AG 515302 012				86584.4	13385.7
	AG 515414 011	136.259	83.8626	19.8788
	AG 515414 012				97585.3	21872.4
	AG 515748 011	102.302	73.6332	12.0943
	AG 515748 012				27511.9	14320.6
